# Supplementary material for: A global collaboration for systematic analysis of broad-ranging antibodies against the SARS-CoV-2 spike protein
Source: Cell Rep. 2025 Apr 2;44(4):115499. doi: 10.1016/j.celrep.2025.115499 (PMC12014896; doi:10.1016/j.celrep.2025.115499)
Supplement: Table S1. CoVIC epitope community, in vivo survival, neutralization, affinity, and ACE-2 blockage data, related to Figures 1, 2, 3, and 4 [file mmc2.xlsx]

## Sheet: ST1
CoVIC ID	RBD Epitope	FL Epitope	Survival (%)	Dose (mg/kg)	Auth-M (IC50 ng/ml)	Auth-L (IC50 ng/ml)	PNV-L (IC50 ng/ml)	PNV-G (%infected; 250 ng/ml)	Auth-L BETA (IC50 ng/mL)	PNV-L BETA (IC50 ng/ml)	PNV-G BETA (% infected; 250 ng/ml)	PNV-L DELTA (IC50 ng/ml)	PNV-G DELTA (%infected; 250 ng/ml)	PNV-G BA.1 (%infected; 250 ng/ml)	PNV-G BA.1.1 (%infected; 250 ng/ml)	PNV-G BA.2 (%infected; 250 ng/ml)	RBD KD (M)	D614G KD (M)	B.1.351 KD (M)	Omicron KD (M)	ACE-2 Block (%)
COVIC-69	1	B	0	1.5	25000	482	6840	53.9978	nt	262	34.5551	558	18.4707	21.5801	20.2658	27.7749	2.67e-08	2.2e-10	7.05e-11	8.92e-10	74.1
COVIC-93	1	B	0	1.5	70.5	25000	69.3	3.42087	nt	26.9	4.41398	26.2	0.658872	2.4754	1.53664	1.35765	4.31e-10	2.7e-11	2.02e-11	no binding	95.4				IC50 (ng/mL)			% infected
COVIC-98	1	B	10	1.5	289	18	130	0.27428	14	26.9	2.84569	50.1	0.234407	65.3129	77.8644	80.1138	3.82e-09	6.51e-11	4.23e-11	2.66e-09	98.5		Survival %		Auth-M	Auth-L	PNV-Luc	PNV-G		% ACE-2 Block		Affinity (KD M)	% Block
COVIC-143	1	B	10	0.5	792	8	237	20.0912	25000	426	97.8103	39.8	4.02073	89.5267	86.6298	93.6116	5.91e-09	2.34e-10	no binding	no binding	100		≤80-100		0≤30	0≤10	0≤10	0≤10		90-100		≤1.0E-11	90-100
COVIC-386	1	G	10	1.5	32.8	0.32	nt	0	0.32	nt	0	nt	0.771135	0.105766	0.69625	0.354679	1.77e-10	3.47e-11	1.96e-11	4.33e-10	99.4		≤70-80		30≤60	10≤20	10≤50	10≤20		80<90		≤1.0E-10<1.0E-11	80<90
COVIC-186	1	H1	20	1.5	63.5	44	117	11.6046	25000	25000	91.9977	128	9.41864	100	100	96.075	6.1e-09	1.26e-10	no binding	no binding	99		≤60-70		60≤100	20≤30	50≤100	20≤30		70<80		≤1.0E-09<1.0E-10	70<80
COVIC-199	1	H1	nt	nt	25.3	29	73.4	0.874906	25000	25000	100	25000	76.0983	100	100	100	8.33e-09	1.42e-10	3.29e-10	no binding	99		≤50-60		100≤200	30≤50	100≤200	30≤50		60<70		≤1.0E-08<1.0E-09	60<70
COVIC-234	1	H1	nt	nt	1180	319	222	12.99	nt	150	5.73175	28.9	3.15663	3.40407	6.49989	5.20757	2.32e-08	3.64e-10	3.35e-10	no binding	38.5		<40		>200	>50	>200	>50		<60		>1.0E-08	<60
COVIC-259	1	H1	100	1.5	57.4	2	24.5	0.676659	25000	25000	97.1177	8.06	0.499897	89.6527	96.1571	93.4275	2.1e-09	2.13e-11	no binding	no binding	100
COVIC-97	1	H2	30	1.5	82.5	0.32	6.35	0.0954179	6	6.8	4.75222	3.02	0.238582	84.8804	96.7592	93.1781	4.96e-09	6.31e-12	1.31e-11	6.2e-09	100
COVIC-385	1	H2	20	1.5	63.5	0.32	nt	1.00279	0.32	nt	0	nt	0.150206	0.841638	0.309867	0	3.27e-11	2.93e-11	1.88e-11	3.45e-11	98.2
COVIC-1	1	na	nt	nt	1240	245	1830	53.9138	nt	2430	100	202	14.2343	90.5974	100	100	1.46e-06	1.75e-10	4.19e-08	no binding	69.6
COVIC-89	1	na	nt	nt	nt	417	nt	nt	nt	nt	nt	nt	nt	nt	nt	nt	nt	nt	nt	nt	nt
COVIC-6	2a	A	nt	nt	252	11861	25000	90.554	nt	25000	100	21.4	58.5511	81.3741	95.6004	98.3	8.71e-08	3.53e-10	5.98e-10	no binding	99
COVIC-325	2a	B	nt	nt	4450	203	1410	66.2104	nt	25000	100	610	34.6677	100	100	92.009	4.19e-09	7.69e-11	2.51e-10	7.5e-09	100
COVIC-369	2a	B	0	1.5	1480	nt	157	23.7257	nt	18.1	3.94163	91.2	18.7148	34.9653	16.5329	34.0943	2.09e-10	1.66e-10	4.29e-11	7.64e-09	79
COVIC-42	2a	H1	10	0.5	781	14	57.6	5.58432	6637	1000	73.513	13.8	0.997023	82.8983	95.1869	81.0499	1.1e-08	1.59e-10	4.47e-10	no binding	98.8
COVIC-79	2a	H1	10	1.5	23.8	0.38	53.7	1.10356	747	315	34.4224	39.1	1.2508	32.0296	37.9718	36.7121	7.45e-10	6.21e-11	3.51e-10	1.01e-08	99.1
COVIC-150	2a	H1	0	1.5	244	171	331	46.7903	nt	1630	68.3083	90	12.5491	84.6976	88.5899	62.1388	1.41e-07	7.7e-10	1.31e-09	4.53e-08	100
COVIC-153	2a	H1	30	1.5	244	15	28.8	3.85829	25000	25000	88.6647	35.5	1.7048	83.1736	83.606	18.6964	2.06e-09	1.44e-10	3.8e-10	2.82e-08	99.4
COVIC-156	2a	H1	50	0.5	152	2	23.1	1.09186	25000	25000	90.6495	22.7	0.632712	93.6856	97.502	93.6154	4.46e-10	3.15e-11	9.71e-10	no binding	97.9
COVIC-157	2a	H1	40	1.5	307	12	39.8	3.35286	25000	25000	100	20.7	2.93864	94.945	100	93.277	6.65e-09	6.43e-10	8.5e-09	no binding	98.2
COVIC-159	2a	H1	30	1.5	60.7	11	78.1	6.46069	25000	25000	88.2931	30.5	2.06907	70.6608	100	79.726	2.49e-08	2.23e-10	no binding	no binding	100
COVIC-160	2a	H1	20	1.5	1.7	3	62.3	4.30185	3371	25000	87.6825	28.1	3.27847	75.2129	97.9085	78.412	1.47e-08	7.23e-10	2.66e-10	5.7e-08	99.6
COVIC-163	2a	H1	10	1.5	4260	66	613	43.6931	25000	25000	92.1544	93.5	11.6739	81.4764	91.8382	81.1751	1.62e-07	3.31e-10	8.4e-09	1.53e-07	100
COVIC-164	2a	H1	30	1.5	323	10	45.1	1.96545	25000	25000	93.3342	20.7	2.01585	83.0747	93.5043	82.1126	2.25e-09	9.78e-11	2.54e-08	no binding	97
COVIC-168	2a	H1	30	1.5	1430	10	57	6.30101	11023	25000	87.6704	17.7	1.96183	93.8474	88.2898	83.431	2.41e-08	2.46e-10	3.77e-10	no binding	100
COVIC-169	2a	H1	0	1.5	711	17	90.8	7.73967	25000	25000	86.8929	27.7	1.43112	97.6611	100	95.3598	3.38e-08	2.22e-10	6.53e-10	no binding	100
COVIC-200	2a	H1	nt	nt	27.1	13	60.6	25.1796	25000	25000	100	11.6	10.9575	98.9172	100	100	4.61e-08	7.51e-11	9.41e-09	no binding	100
COVIC-202	2a	H1	0	1.5	6050	477	741	46.2045	nt	25000	72.0046	330	25.2859	96.2063	100	100	no binding	2.34e-10	1.26e-10	4.34e-08	100
COVIC-16	2a	H2	nt	nt	16100	10518	44.5	82.6846	nt	995	100	215	56.1749	88.6656	83.6334	78.2656	5.31e-09	5.04e-11	7.34e-10	9.66e-09	100
COVIC-52	2a	H2	0	1.5	607	64	221	18.3917	25000	25000	98.6688	134	6.29908	82.0195	84.4633	75.3599	1.71e-09	1.57e-10	6.94e-09	no binding	95
COVIC-136	2a	H2	10	1.5	331	36	77.7	6.59202	25000	25000	92.2815	20.4	4.08268	63.2769	89.6034	79.6174	9.86e-09	3.33e-10	6.13e-09	no binding	99.5
COVIC-142	2a	H2	10	0.5	306	16	87.4	8.31974	25000	782	98.7909	40.2	1.13639	60.0656	56.9364	64.4611	1.65e-08	2.8e-10	6.08e-10	8.16e-09	100
COVIC-158	2a	H2	30	1.5	322	3	32.5	1.92393	25000	25000	92.0836	17.7	1.95267	78.0627	91.0546	79.25	1.59e-09	5.9e-11	2.74e-10	no binding	99.5
COVIC-239	2a	H2	40	0.5	303	25	54.8	3.09779	23	24.5	9.54935	129	3.59862	100	100	100	7.74e-09	3.65e-11	5.67e-11	3.08e-08	98.3
COVIC-299	2a	H2	0	1.5	16.6	16	33.2	3.09971	15	10.2	1.04739	37.2	5.02429	6.9756	2.14934	3.85553	3.32e-10	6.3e-11	3.84e-11	5.69e-09	95.6
COVIC-332	2a	H2	60	1.5	17.5	1	4.84	1.27555	2	25.9	5.79156	13.1	1.49012	94.2459	89.698	94.9361	1.11e-10	1.04e-11	3.26e-11	no binding	99.3
COVIC-359	2a	H2	40	1.5	68.8	nt	9.03	0.616905	nt	17.7	3.53399	17	0.151747	11.4631	4.54065	2.42673	1.39e-11	1.77e-11	6.13e-11	1.33e-09	95.1
COVIC-360	2a	H2	50	1.5	67.6	nt	7.22	2.0076	nt	2.8	0.288856	16.8	2.00889	2.44726	5.05993	3.99452	1.32e-11	1.68e-11	1.15e-11	2.31e-10	97.2
COVIC-361	2a	H2	30	1.5	57.6	nt	12.3	2.24226	nt	5.28	0.890009	19.2	2.61309	4.38699	1.77335	2.35445	2.41e-11	2.95e-11	1.86e-11	3e-10	94.9
COVIC-362	2a	H2	20	1.5	35.1	nt	6.45	0.666673	nt	1.6	0.0597987	14.3	1.68935	0.959416	0.581054	0.299565	9.85e-12	9.64e-12	1.15e-11	2.1e-10	96.4
COVIC-167	2a	H4	20	1.5	591	12	47	3.15514	25000	1370	90.2281	35.5	1.73408	83.3179	82.4685	67.0946	1.87e-09	9.84e-11	3.82e-10	4.1e-08	99.3
COVIC-249	2a	H4	40	1.5	1950	10	48.9	1.60441	25000	25000	100	59.5	0.160884	98.0017	100	89.0078	9.81e-09	2.43e-11	2.86e-08	no binding	nt
COVIC-252	2a	H4	0	1.5	289	64	123	10.4552	856	25000	100	45.2	3.66256	97.7876	100	100	1.51e-08	1.14e-10	1.05e-08	1.67e-07	100
COVIC-265	2a	H4	nt	nt	18.4	0.32	12.2	1.40391	25000	25000	100	3.02	1.30304	100.19	100	100	1.55e-09	2.43e-11	4.76e-10	3.45e-08	100
COVIC-266	2a	H4	60	1.5	44.7	2	18.7	1.3733	nt	90	17.8355	11	1.43358	88.3457	98.6386	100	2.41e-09	8.04e-11	4.48e-10	3.98e-08	100
COVIC-267	2a	H4	70	1.5	21.3	1	16.3	1.07816	nt	25000	99.4041	4.95	0.348265	90.6338	100	100	1.95e-09	9.65e-11	7.31e-09	no binding	100
COVIC-294	2a	H4	20	1.5	107	0.32	7.19	0.827006	108	23.7	1.03501	16.8	1.00318	2.24796	1.69849	0.478796	5.93e-11	2.2e-11	1.36e-10	1.3e-09	99.2
COVIC-296	2a	H4	20	1.5	307	21	27.9	100	2607	298	97.337	23.2	100	100	100	91.2134	5.01e-10	5.09e-11	3.68e-10	5.25e-08	98.1
COVIC-297	2a	H4	20	1.5	301	3	23.4	1.80541	362	89.6	12.8458	26.6	4.067	99.0742	68.8464	100	2.71e-10	4.2e-11	1.88e-10	5.22e-08	96.3
COVIC-301	2a	H4	10	1.5	208	5	15.6	1.25101	5	25000	97.6602	29.5	4.45191	100	100	100	1.55e-09	4.74e-11	6.78e-10	2.79e-07	100
COVIC-302	2a	H4	10	1.5	528	23	41.5	28.5557	111	68.3	38.421	64.6	7.14487	60.0738	44.8553	45.6534	4.16e-10	3.94e-11	4.55e-11	1.93e-08	97.9
COVIC-331	2a	H4	0	1.5	88.1	16	12.5	0.516879	22	17.2	0.867433	20.2	2.84077	77.2393	70.3515	47.5752	7.04e-11	2.58e-11	4.4e-11	2.65e-08	91.8
COVIC-357	2a	H4	80	1.5	163	nt	39.6	3.59028	nt	25000	96.9646	8.86	0.479719	100	92.5499	76.8427	1.74e-08	4.26e-11	3.42e-09	8.2e-08	100
COVIC-394	2a	H4	nt	nt	299	14	nt	1.43275	0.32	nt	1	nt	0	50	100	40	1.44e-08	2.82e-10	2.15e-11	4.55e-09	100
COVIC-395	2a	H4	nt	nt	275	13	nt	1.14346	0.32	nt	6.00499	nt	0.435191	20.6935	13.5038	23.9939	1.67e-08	2.14e-10	2.9e-11	1.22e-09	100
COVIC-48	2a	na	nt	nt	2820	426	1150	57.0747	nt	25000	100	115	8.8798	98.2629	77.2166	80.7445	1.22e-07	1.51e-10	2.19e-08	no binding	100
COVIC-49	2a	na	0	1.5	2240	110	57.4	25.8771	nt	2540	100	35.7	1.64343	98.5906	91.1534	91.3844	1.48e-07	1.36e-10	1.39e-08	no binding	100
COVIC-50	2a	na	nt	nt	4580	70	869	28.1062	25000	25000	100	116	2.56839	79.3854	92.9577	90.1162	7.87e-08	1.75e-10	1.89e-08	no binding	100
COVIC-67	2a	na	0	1.5	1990	3404	17500	62.2255		25000	69.9218	21.7	29.3323	78.4332	91.5847	83.3959	2.85e-07	6.13e-10	1.81e-10	7.33e-08	100
COVIC-73	2a	na	nt	nt	3130	364	302	65.5273	12500	25000	100	25000	36.2817	94.7632	95.1521	100	2.49e-08	4.54e-09	6.99e-09	no binding	100
COVIC-2	2b	H2	10	1.5	303	19	1470	4.06821	nt	20.6	1.69331	25000	92.1407	94.1199	100	92.772	1.23e-07	5.16e-11	1.33e-11	no binding	100
COVIC-100	2b	H2	80	1.5	18.2	1	7.45	0.184344	29	14	4.99272	2.87	0.253015	53.7367	73.0838	68.8909	3.3e-09	8.37e-12	1.44e-11	3.66e-09	100
COVIC-147	2b	H2	100	1.5	10.8	0.32	5.84	0.369623	14040	404	89.6837	1.25	0.513053	78.9619	82.7656	81.4127	2.3e-09	2.02e-11	1.83e-10	5.58e-09	100
COVIC-231	2b	H2	60	1.5	7.39	0.32	9.1	0	0.32	3.35	0.178599	1020	21.5802	69.728	71.9663	69.7981	1.57e-10	8.55e-12	6.64e-12	1.26e-09	99.1
COVIC-269	2b	H2	60	1.5	28.2	11	51.5	2.87393	14	28.8	7.49968	637	4.92902	90.3231	95.4659	82.5125	7.99e-09	1.43e-11	1.35e-11	5.46e-09	100
COVIC-275	2b	H2	80	1.5	48.1	3	6.86	0.326561	4	3.24	1.678	98.6	27.3022	100	97.3346	100.217	1.18e-08	9.76e-11	1.34e-11	no binding	100
COVIC-276	2b	H2	50	1.5	57	18	2.72	0	2	0.959	0.522808	13.1	1.19352	100	99.0827	100	3.49e-09	9.3e-11	1.31e-11	no binding	100
COVIC-285	2b	H2	60	1.5	145	18	254	34.5945	38	508	48.5727	148	14.4629	84.2212	87.3883	98.0188	2.3e-08	4.88e-10	1.14e-10	no binding	100
COVIC-288	2b	H2	80	1.5	40	17	34.5	2.30522	16	20.3	10.1404	13.3	2.28753	100	100	100	1.83e-08	1.56e-11	1.98e-11	4.48e-09	100
COVIC-289	2b	H2	80	1.5	17.1	0.63	4.5	0.310524	2	6.54	0.576418	5.06	0.350622	100	98.0172	98.0457	2.83e-09	2.21e-11	1.82e-11	1.28e-09	100
COVIC-290	2b	H2	10	1.5	19.7	1	5.73	0.567841	0.81	3.46	0.232826	1.84	0	1.5615	0.446699	0.313931	3.26e-10	1.82e-11	1.63e-11	1.92e-09	100
COVIC-292	2b	H2	70	1.5	22.7	1	5.22	0.31152	18	7.99	0.120156	0.844	0.345652	4.83447	5.75297	6.51938	6.71e-09	1.59e-11	2.6e-11	3.54e-09	100
COVIC-293	2b	H2	20	1.5	61.7	0.32	3.16	0.826215	34	11.8	1.83717	2.67	2.32482	33.5182	26.756	37.8109	4.29e-10	2.83e-11	5.76e-11	8.53e-09	100
COVIC-307	2b	H2	60	1.5	33.4	0.32	5.83	1.3688	1	9.67	2.62979	122	11.0773	97.3619	93.463	89.9841	2.36e-09	2.46e-11	8.95e-12	6.51e-09	100
COVIC-310	2b	H2	10	1.5	33.1	0.32	3.39	2.4464	5	9.31	3.59302	601	45.7527	100	85.8512	91.4707	1.85e-09	3.97e-11	1.21e-11	1.12e-08	100
COVIC-311	2b	H2	20	1.5	18.3	0.32	3.39	0.534108	61	54.2	4.46428	3000	85.564	100	100	90.9001	3.03e-09	5.7e-11	1.76e-11	2.21e-08	94.2
COVIC-333	2b	H2	80	1.5	11.2	0.32	4	0.440667	0.32	3.14	0.173877	3.92	0.311938	1.218	0.663196	0	1.11e-11	6.4e-12	1.52e-11	1.93e-11	97.4
COVIC-334	2b	H2	90	1.5	24.2	0.32	3.72	0.973605	0.32	2.23	0.0574845	3.7	0.463901	5.00001	5.9219	3.69452	5.68e-11	7.39e-12	8.67e-12	7.71e-11	100
COVIC-354	2b	H2	20	1.5	73.6	0.32	21.2	1.23581	nt	15.3	2.21909	33.4	1.62031	12.5921	16.7304	19.5588	5.1e-10	1.78e-11	1.13e-11	8.5e-10	100
COVIC-356	2b	H2	100	1.5	90.6	nt	6.12	1.12152	nt	2250	85.693	44.1	11.7052	100	93.2405	71.9422	1.06e-08	1.22e-11	3.02e-10	1.25e-08	100
COVIC-392	2b	H2	0	1.5	26.3	2	nt	0.679477	2.12022	nt	1.56179	nt	0.827742	4.3219	7.88041	13.7628	8.71e-11	3.41e-11	2.1e-11	1.01e-10	95.2
COVIC-280	2b	H4	0	1.5	56.3	10	29.1	2.28097	20	19.3	2.85837	25000	100	100	97.4449	100	7.66e-09	1.72e-09	1.44e-10	no binding	100
COVIC-155	2c	B	80	1.5	64.6	0.32	11.5	0.587731	25000	25000	96.1878	22.7	0.777347	97.8051	78.7476	71.0348	8.42e-10	1.05e-10	8.4e-10	no binding	99.9
COVIC-260	2c	B	10	1.5	18.3	0.32	11.7	0.545285	25000	25000	100.354	66.4	1.82868	9.28196	4.46815	90.1373	6.96e-11	1.07e-11	1.15e-08	9.37e-09	100
COVIC-306	2c	B	nt	nt	25000	1593	nt	42.1131	nt	25000	88.4032	25000	11.3832	100	90.3529	85.4391	2.63e-08	5.36e-10	3.83e-08	no binding	100
COVIC-208	2c	H1	nt	nt	83.4	77	62.6	0.822792	25000	51.3	20.1506	7.21	0.313778	96.9546	100	98.4952	5.08e-09	2.65e-11	2.47e-11	no binding	100
COVIC-3	2c	H2	0	1.5	3200	846	2320	43.3792	nt	705	99.1342	25000	12.7456	95.2972	99.8189	84.2879	8.93e-07	8.3e-10	no binding	no binding	90.3
COVIC-5	2c	H2	0	1.5	15700	433	853	18.951	nt	29.8	100	158	4.63233	77.6704	91.4333	100	3.98e-07	8.64e-10	no binding	no binding	98.2
COVIC-326	2c	H2	60	5	1210	12	350	26.3092	4617	25000	90.1983	7.02	0.158761	16.2816	15.3591	22.7984	1.77e-07	8.29e-11	5.96e-10	1.08e-09	100
COVIC-9	2c	H3	10	0.5	4.83	0.32	12.6	0.0953387	4766	25000	92.8738	1140	5.45339	87.8694	96.6717	88.1865	2.33e-10	7.06e-12	3.63e-11	2.13e-08	100
COVIC-10	2c	H3	10	0.5	11.8	0.32	10.1	0	15389	464	100	51.2	6.20107	100	93.6602	84.7186	2.04e-10	8.3e-12	3.92e-11	3.14e-08	100
COVIC-11	2c	H3	90	1.5	17.8	0.32	6.09	0.535532	196	25000	6.34124	159	1.33864	97.2641	100	100	2.11e-10	9.87e-12	2.81e-11	4.85e-09	99.4
COVIC-12	2c	H3	30	0.5	8.62	0.32	7.48	0.907082	4536	990	70.085	352	9.77583	100	100	90.4037	1.64e-10	5.07e-12	4.24e-11	3.66e-08	100
COVIC-13	2c	H3	70	0.5	4.75	0.32	6.07	0.72681	627	71.7	41.3632	19.4	1.36638	97.9564	90.4449	92.1875	1.16e-10	4.71e-12	2.42e-11	no binding	100
COVIC-90	2c	H3	nt	nt	1890	218	380	31.9914	nt	1040	100	25000	68.1122	100	100	100	1.1e-07	1.27e-10	1.86e-09	no binding	100
COVIC-99	2c	H3	10	1.5	83.6	0.32	13.8	0.88015	3436	25000	95.9649	25000	7.92443	100	95.6178	81.6247	2.47e-09	2.13e-11	no binding	1.37e-08	100
COVIC-141	2c	H3	10	1.5	1430	107	2470	26.126	nt	25000	94.9245	25000	41.6941	55.5369	88.6622	67.5561	1.07e-07	1.3e-10	no binding	no binding	100
COVIC-272	2c	H3	nt	nt	718	40	199	5.07985	25000	25000	92.2802	71.5	1.63146	91.8034	100.07	97.5418	5.57e-09	4.42e-11	4.63e-10	no binding	97.2
COVIC-300	2c	H3	50	1.5	259	0.32	5.2	1.12102	25000	25000	100	38.3	12.3652	100	100	100	1.13e-09	2.79e-11	6.06e-09	no binding	100
COVIC-43	2c	na	10	1.5	1220	13	34.1	0.27385	3234	25000	100	3.2	0.620522	89.6867	84.9048	74.7003	2.27e-08	9.59e-11	1.48e-08	no binding	100
COVIC-44	2c	na	30	1.5	426	5	53.4	2.43252	25000	25000	100	102	0.6417	76.5313	87.978	64.5061	4.74e-08	1.98e-10	no binding	no binding	100
COVIC-45	2c	na	30	1.5	104	2	8.06	1.90237	25000	25000	100	5.47	0.528276	74.3501	75.3478	62.5321	3.67e-08	3.6e-11	no binding	no binding	100
COVIC-92	2c	na	nt	nt	592	144	208	25.6317	nt	25000	100	25000	77.7259	96.9601	100	100	1.96e-07	5.73e-10	no binding	no binding	91.2
COVIC-148	2d	B	80	1.5	15.2	0.32	3.82	0.294217	25000	371	93.3598	1.8	0.77366	71.1796	95.6536	82.3343	1.85e-09	1.02e-11	no binding	no binding	100
COVIC-183	2d	B	70	1.5	24.6	12	50.2	0	4	21.3	3.15214	25000	91.4061	61.0116	60.3545	90.5374	6.97e-09	1.71e-11	2.03e-11	3.58e-10	100
COVIC-4	2d	H2	nt	nt	1490	179	709	56.178	nt	1530	100	759	49.0806	87.7758	95.2257	95.8216	1.11e-07	8.05e-11	1.84e-08	no binding	100
COVIC-15	2d	H2	nt	nt	31.2	1	32	1.26493	12500	25000	100	1610	27.8278	79.8988	84.9222	78.5927	1.19e-08	4.56e-11	1.22e-09	2.88e-09	100
COVIC-68	2d	H2	0	0.5	59.3	1	9.83	0	25000	25000	98.0476	10.3	0.258525	88.0457	90.1044	90.7745	2.89e-09	3.61e-11	2.05e-09	2.36e-09	100
COVIC-271	2d	H2	30	1.5	105	3	17.4	0	3879	0.735	93.8924	32.1	0.175541	98.4355	91.5858	100.323	1.12e-11	9.64e-12	1.51e-10	no binding	98.6
COVIC-14	2d	H3	nt	nt	0.67	0.32	9.75	83.8426	12500	25000	100	373	93.687	95.0014	82.5758	72.3649	1.94e-09	1.1e-11	5.3e-11	5.45e-08	100
COVIC-30	2d	H3	100	1.5	27.5	2	8.87	0.379262	25000	518	100	47.1	2.92153	74.327	79.7144	81.4273	4.1e-09	5.94e-12	no binding	no binding	100
COVIC-32	2d	H3	60	1.5	61.1	2	8.66	0.276627	2676	25000	89.2836	1.08	72.8269	83.0084	79.5748	71.8984	1.76e-09	1.85e-11	2.04e-10	no binding	100
COVIC-39	2d	H3	40	0.5	16.6	0.32	7.11	0.0928783	12500	25000	100	124	6.33184	82.1648	90.8887	81.6276	1.78e-09	1.06e-11	3.33e-08	4.13e-08	100
COVIC-40	2d	H3	0	0.5	476	76	248	23.9812	25000	25000	85.4536	289	9.04272	86.7287	89.682	87.0618	1.68e-08	3.82e-11	6.92e-09	4.03e-08	100
COVIC-105	2d	H3	nt	nt	186	23	335	15.2194	25000	25000	98.6241	25000	86.0032	93.3088	97.433	93.7965	1.62e-08	1.26e-11	5.44e-10	no binding	100
COVIC-106	2d	H3	80	0.5	1.34	0.32	6.85	0.0900208	2686	25000	100.447	25000	79.9073	85.3031	93.7198	94.4467	9.24e-10	6.62e-12	3.66e-10	no binding	100
COVIC-107	2d	H3	30	0.5	20.2	0.32	8.2	0.374692	889	25000	100	25000	79.714	90.1978	100	95.7524	9.39e-10	1e-11	3.61e-10	1.56e-07	100
COVIC-108	2d	H3	30	0.5	25.5	2	12.3	97.3393	25000	25000	100	25000	91.3339	99.4684	100	100	1.04e-09	1.09e-11	4.66e-10	1.15e-07	100
COVIC-109	2d	H3	nt	nt	18.8	1	14.5	94.5867	18558	25000	96.2202	25000	100	100	100	90.0693	5.8e-10	1.06e-11	3.86e-10	3.59e-08	100
COVIC-110	2d	H3	nt	nt	19.1	2	18	0.572507	25000	25000	92.5391	2000	79.0168	97.2383	89.0959	87.4905	1.53e-09	7.08e-12	6.18e-10	1.4e-07	100
COVIC-111	2d	H3	0	0.5	67.1	15	17.3	0.473643	25000	25000	85.2163	25000	79.5519	92.3838	90.326	82.0089	1.39e-09	1.01e-11	3.94e-10	5.42e-08	100
COVIC-112	2d	H3	10	0.5	25.3	3	10.1	0.457771	23584	25000	85.1487	0.976	44.0062	88.6799	89.5794	73.4999	3.46e-10	9.16e-12	3.09e-10	4.14e-08	100
COVIC-140	2d	H3	100	1.5	2090	14	181	22.6699	25000	25000	95.0459	159	22.7194	79.8422	93.0715	65.1005	1.9e-07	7.66e-11	no binding	no binding	100
COVIC-179	2d	H3	10	1.5	194	99	685	40.0734	25000	25000	95.9648	25000	90.061	90.0873	78.8097	90.2106	2.24e-08	1.88e-10	1.85e-09	4.38e-08	100
COVIC-182	2d	H3	70	0.5	58.8	2	12.2	0.385373	25000	25000	88.257	3.9	0	81.6683	100	100	1.9e-08	1.05e-10	no binding	no binding	100
COVIC-185	2d	H3	70	1.5	5.29	1	4.41	0.851328	25000	25000	99.9924	11.5	11.2927	100	100	98.345	1.23e-08	1.12e-11	no binding	no binding	100
COVIC-201	2d	H3	nt	nt	26.3	0.32	9.49	8.33782	25000	25000	100	25000	100	100	100	100	2.35e-09	1.78e-11	no binding	no binding	99.4
COVIC-203	2d	H3	nt	nt	6.73	9	14.4	100.077	25000	25000	100	11.3	99.4835	100	100	100	3.72e-10	1.43e-11	3.03e-08	3.32e-08	99.2
COVIC-204	2d	H3	90	1.5	60.7	4	31	99.9231	25000	25000	100	25000	100	100	100	100	2.67e-10	3.75e-11	8.16e-08	5.77e-08	97.8
COVIC-205	2d	H3	nt	nt	16.6	3	17.3	0.318548	25000	25000	99.5248	139	26.1888	93.6187	100	100	1.67e-09	3.68e-11	no binding	3.69e-08	99
COVIC-211	2d	H3	nt	nt	4.54	0.5	5.16	0.101421	nt	25000	98.4782	2.39	0	99.7435	98.4322	100	2.01e-10	7.69e-12	no binding	3.98e-08	99.6
COVIC-270	2d	H3	0	1.5	21.6	1	8.53	0.10657	25000	25000	99.2167	16.6	0.352073	98.6248	100	100	4.49e-11	5.85e-12	1e-09	4.85e-08	98.5
COVIC-277	2d	H3	nt	nt	57.9	2	9.18	0.338112	25000	25000	100	25000	100	100	100	100	4.59e-09	1.68e-10	9.6e-10	no binding	100
COVIC-282	2d	H3	nt	nt	53.9	7	47.1	3.25954	25000	8.67	100	0.848	100	100	100	100	8.24e-09	4.32e-10	7.85e-09	no binding	100
COVIC-351	2d	H3	90	1.5	45.4	0.32	4.62	0.556516	nt	25000	94.6246	25000	84.1961	100	97.4719	81.5237	6.96e-09	1.05e-11	no binding	no binding	100
COVIC-352	2d	H3	90	1.5	84	0.32	11.4	2.60936	nt	25000	99.0798	25000	96.7411	100	87.5174	73.1247	1.95e-08	9e-12	no binding	no binding	100
COVIC-353	2d	H3	nt	nt	181	0.32	24.4	4.3005	nt	25000	96.414	25000	96.0756	100	85.9316	82.5014	1.39e-08	2.08e-11	no binding	no binding	100
COVIC-27	3	A	nt	nt	20700	260	8250	72.2828	4632	25000	91.6664	25000	67.8435	79.5516	89.7317	89.0061	1.48e-07	1.42e-09	2.62e-10	8.91e-08	88.6
COVIC-85	3	A	nt	nt	9620	284	nt	56.5376	1762	25000	96.3953	25000	57.6865	100	100	100	1.51e-07	8.04e-10	2.71e-10	1.25e-07	93.2
COVIC-213	3	A	20	1.5	79.7	11	28.4	4.69153	61	33.6	6.42377	64.8	5.41035	96.7988	100	100	6.74e-11	1.72e-11	2.74e-11	1.08e-09	98
COVIC-368	3	A	70	1.5	34.9	nt	3.6	0.550271	nt	2.69	0.0595835	2.26	0	0.335045	1.78451	0.156127	4.36e-10	1.45e-11	1.12e-11	2.08e-10	100
COVIC-81	3	B	0	1.5	4310	100	824	53.8466	736	1390	74.7364	227	39.1003	92.9966	83.1241	73.2519	9.88e-08	8.4e-10	1.52e-10	7.16e-08	86.8
COVIC-180	3	B	0	1.5	2380	19	772	64.887	1	5.32	36.9876	3720	38.5652	100	87.9977	94.8453	9.92e-07	5.92e-10	1.19e-10	3.37e-08	100
COVIC-74	3	na	0	1.5	1550	78	78.2	39.5267	220	25000	67.808	25000	23.552	95.6569	97.8719	89.2005	3.42e-08	2.73e-10	1.44e-10	5.56e-08	96.2
COVIC-75	3	na	nt	nt	25000	379	9650	62.9303	3668	25000	93.0645	25000	64.1323	94.2188	95.5306	94.1401	1.27e-07	1.18e-09	3.92e-10	8.85e-08	91.3
COVIC-76	3	na	nt	nt	nt	3548	17600	66.9216	10897	25000	90.9474	25000	59.5766	92.8028	95.0545	79.5782	1.77e-07	1.46e-09	9.63e-10	5.26e-08	92.6
COVIC-77	3	na	nt	nt	25000	nt	24600	81.2777		25000	100	833	78.6831	90.9099	92.6965	89.8974	3.86e-07	1.79e-09	1.07e-09	no binding	78.3
COVIC-80	3	na	0	1.5	3580	222	792	51.8506	3872	371	64.0298	232	26.6723	80.9647	80.862	76.1893	1.04e-07	1.21e-09	5.09e-10	no binding	93.7
COVIC-95	4a	G	70	0.5	124	0.34	21.2	10.3696	14	25000	98.8145	24.2	96.1345	4.89589	7.0623	12.8357	2.75e-08	4.88e-11	2.51e-10	3.28e-10	98.8
COVIC-393	4a	G	30	1.5	35.1	0.32	nt	1.10873	0.32	nt	1	nt	1.39861	1	1	1	2.33e-10	3.24e-11	2.82e-11	2.64e-10	99
COVIC-94	4a	H1	90	1.5	88.7	4	35.2	1.22304	6	16.2	11.1456	25000	81.0808	0.242818	1.34946	1.29077	5.62e-09	1.1e-10	4.35e-11	2.77e-11	98
COVIC-215	4a	H1	60	1.5	38.9	1	20.7	1.33586	25000	25000	99.6899	25000	97.7944	100.282	100	100	9.05e-10	1.12e-11	no binding	no binding	96.1
COVIC-262	4a	H1	nt	nt	2650	39	nt	56.6456	25000	25000	100	25000	89.6975	100	100	94.638	4.67e-09	8.49e-11	no binding	no binding	100
COVIC-370	4a	H2	10	1.5	13.3	nt	nt	0.949178	nt	nt	16.413	nt	9.55367	17.3789	20.4611	22.1274	1.16e-10	2.67e-11	1.17e-10	1.33e-08	99.6
COVIC-371	4a	H3	0	1.5	16.4	nt	nt	0.325733	nt	nt	1.08874	nt	0.829729	1.08541	1.78697	1.09456	1.17e-09	3.24e-11	2.24e-11	1.94e-10	100
COVIC-304	4a	I	nt	nt	2400	42	976	49.8863	25000	25000	93.1062	0.0631	1.38862	89.7795	85.791	67.8002	1.97e-07	1.23e-10	2.32e-10	1.03e-09	100
COVIC-17	4b	G	nt	nt	25000	8726	1030	73.6362	nt	25000	98.4367	25000	82.6701	79.0427	74.36	74.1975	3.46e-08	4.01e-10	1.81e-10	2.82e-09	67
COVIC-31	4b	G	10	1.5	12100	949	11400	73.8877	nt	25000	100	25000	52.0585	82.8874	79.444	78.1653	7.02e-08	8.08e-11	3.96e-10	no binding	99
COVIC-101	4b	G	90	1.5	97.8	6	11.3	0.477506	22	6.3	0.0605849	8.52	1.59695	50.5143	99.0401	0.529615	3.94e-09	2.26e-11	2.7e-11	6.43e-11	100
COVIC-117	4b	G	80	1.5	12.9	2	7.32	0.658345	16	561	16.5306	7030	41.6299	0.538852	72.0054	1.45839	9.06e-10	6.38e-12	3.53e-11	1.31e-11	64.6
COVIC-232	4b	G	10	1.5	755	148	109	14.483	2160	408	32.3099	3240	78.5661	27.2481	45.5849	46.819	1.58e-09	1.67e-10	1.57e-10	4.92e-09	21.3
COVIC-268	4b	G	70	1.5	21.9	10	9.28	0.546816	nt	4.8	0.17641	25000	2.82991	74.2204	100	0	2.29e-09	2.06e-11	3.13e-11	1.37e-10	100
COVIC-278	4b	G	0	1.5	89.1	5	11.7	1.9403	20	22.6	3.02453	25000	100	100	100	81.247	1.47e-09	6.89e-11	1.77e-11	no binding	100
COVIC-279	4b	G	20	1.5	49.3	4	10.3	0.549905	5	15.3	0.985612	25000	100	2.49837	5.81552	1.82722	6.65e-10	5.72e-11	2.32e-11	no binding	100
COVIC-281	4b	G	10	1.5	172	70	120	13.0238	105	634	42.9023	25000	100	79.8783	24.4781	26.3439	8.59e-09	3.39e-10	3.72e-11	no binding	100
COVIC-295	4b	G	30	1.5	149	3	21.7	0.424207	3	13.1	0.678085	425	9.84217	2.68377	2.4297	2.3856	2.66e-10	3.02e-11	2.66e-11	1.62e-10	78
COVIC-308	4b	G	70	1.5	29.8	0.32	8.75	1.04007	27	117	27.1771	25000	17.6556	100	88.7552	6.45789	3.7e-10	2.83e-11	1.56e-11	5.41e-10	91
COVIC-337	4b	G	100	1.5	69.4	0.32	6.16	0.813751	0.32	16.7	10.1604	25000	42.6324	100	100	11.4384	3.02e-09	7.33e-12	1.23e-11	5.74e-09	100
COVIC-391	4b	G	80	1.5	1520	387	nt	38.3524	400.022	nt	69.0274	nt	93.3833	64.8489	63.7809	60.6004	1.98e-11	1.44e-10	2.1e-10	8.47e-10	4
COVIC-312	4b	H2	0	1.5	11	0.32	2.73	1.29707	0.32	3.37	0.346454	49.9	6.65318	61.1224	100	12.1404	3.47e-10	4.1e-11	2.09e-11	7.84e-10	100
COVIC-313	4b	H2	20	1.5	9.58	0.32	3.62	0.647123	0.32	2.52	0.0611883	53.2	6.43902	42.0663	100.299	2.90706	1.55e-10	3.62e-11	2.83e-11	7.29e-10	100
COVIC-91	4c	G	0	0.5	25000	66	327	60.5519	10146	814	100	25000	80.402	76.175	90.3008	90.1825	4.69e-09	5.69e-10	6.46e-10	3.48e-09	21.7
COVIC-238	4c	G	0	1.5	3540	518	260	56.5643		25000	92.8065	126	89.6586	35.0173	100	85.2489	8.73e-10	1.33e-10	9.57e-11	9.24e-10	32.3
COVIC-323	4c	G	0	1.5	733	41	61	32.1254	6	40.9	12.085	25000	100	30.3852	95.4363	6.309	2.5e-09	4.88e-11	2.41e-11	2.56e-10	94.9
COVIC-324	4c	G	0	1.5	25000	10448	nt	100	nt	25000	96.8251	17500	100	100	100	4.44547	1.13e-08	6.49e-10	1.78e-10	7.02e-09	100
COVIC-338	4c	G	20	1.5	92	0.32	10.9	2.69071	63	69.8	37.5943	83.3	4.38797	33.1271	56.0299	13.8123	6.64e-12	1.35e-11	4.37e-11	4.89e-10	74.9
COVIC-367	4c	G	70	1.5	346	nt	35.3	6.62686	nt	25000	68.5202	312	36.0888	66.1351	72.8667	32.1437	3.01e-11	1.54e-11	1.04e-10	8.64e-10	45.3
COVIC-144	5a	E1	nt	nt	160	5	4.39	1.59978	74	26.8	2.68787	24.3	3.81724	16.6679	22.7041	57.8493	1.03e-10	1.09e-10	1.21e-10	2.86e-10	23.6
COVIC-291	5a	E1	90	1.5	19.3	0.32	2.74	0.217228	0.51	2.25	0.182793	25000	0.518111	47.5419	56.2864	43.6928	6.83e-09	2.25e-11	2.4e-11	3.5e-10	100
COVIC-78	5a	F	100	1.5	46.1	12	74.2	16.7463	33	44.9	38.0229	25000	17.6835	88.8871	95.7076	87.7232	3.93e-07	1.87e-10	1.35e-10	no binding	48.7
COVIC-96	5a	F	100	0.5	57.7	0.32	21.3	2.86239	11	15.5	25.4163	27.7	10.1347	100	100	94.202	9.22e-08	5.66e-11	4.7e-11	no binding	44.8
COVIC-116	5a	F	90	1.5	52.6	2	9.43	0.0918364	0.32	8.93	0.226408	8.91	0.375108	83.6809	92.3898	84.3599	1.03e-08	5.41e-11	3.47e-11	2.55e-08	29.2
COVIC-134	5a	G	60	1.5	190	16	48.2	3.42674	69	22.9	8.25429	21.4	2.88441	72.4883	96.8882	82.2893	9e-08	3.5e-10	3.66e-11	4.15e-09	63.5
COVIC-251	5a	G	10	1.5	340	17	104	12.5024	102	nt	10.8108		9.36753	21.9206	92.0514	80.9095	1.71e-10	1.38e-10	6.18e-11	1.38e-09	4
COVIC-335	5a	G	100	1.5	62.9	0.32	6.94	1.42393	0.32	7.78	2.09543	6.41	0.934618	100	98.9807	80.1787	9e-09	2.4e-11	1.78e-11	1.2e-08	100
COVIC-178	5b	E3	nt	nt	25000	25000	21000	85.5796	25000	25000	89.9932	25000	90.2407	89.9083	94.6967	71.6322	1.49e-07	5.1e-10	3.2e-10	6.83e-09	46.1
COVIC-23	5b	E4	0	1.5	25000	25000	14200	86.7183	25000	25000	100	25000	86.7786	90.4309	89.5608	82.3632	7.13e-08	5.86e-10	2e-10	4.25e-09	36.3
COVIC-151	5b	E4	0	1.5	25000	1817	1310	84.82	19390	601	86.8737	25000	78.5297	76.416	92.5136	58.7443	6.31e-09	6.79e-10	1.85e-10	7.1e-09	46.2
COVIC-152	5b	E4	nt	nt	25000	3671	1750	86.6745	22602	383	90.8137	1000	92.3979	68.636	95.5737	67.8024	3.02e-09	1.37e-09	3.65e-10	6.63e-09	31.2
COVIC-166	5b	E4	nt	nt	16800	223	721	85.4542	14375	25000	88.5197	25000	74.0297	78.023	81.325	68.8758	8.26e-10	1.12e-10	8.99e-11	1.32e-09	32.2
COVIC-170	5b	E4	nt	nt	23400	1001	1210	77.4816	4183	25000	87.2236	871	78.6396	78.6555	87.2222	95.9818	1.16e-09	7.48e-10	2.55e-10	3.47e-09	17.4
COVIC-172	5b	E4	nt	nt	25000	2541	3110	81.4915	18697	25000	94.7442	25000	50.6193	82.9072	92.2409	75.8769	9.47e-09	3.11e-10	2.3e-10	7.44e-09	33.9
COVIC-261	5b	E4	10	1.5	5080	449	nt	84.4364	3490	4680	84.6981	25000	75.0126	72.8552	77.7407	67.9324	2.78e-10	3.57e-10	1.34e-10	1.56e-09	30.9
COVIC-298	5b	E4	10	1.5	7.3	266	135	27.7431	nt	1070	82.3861	162	42.4174	100	100	84.4113	6.29e-10	2.08e-10	1.66e-10	4.51e-09	100
COVIC-305	5b	E4	nt	nt	25000	25000	nt	94.0633	nt	2520	91.2398	25000	13.3937	86.4845	99.9561	80.7035	7.27e-09	1.58e-09	1.69e-09	8.25e-09	72.6
COVIC-327	5b	E4	nt	nt	25000	25000	nt	99.371	nt	25000	92.7764	25000	61.7652	96.1698	87.9785	78.1633	2.3e-07	1.18e-09	1.15e-09	4.17e-09	57.3
COVIC-328	5b	E4	nt	nt	25000	25000	nt	96.2189	nt	25000	96.8581	25000	54.5849	90.5287	86.9602	82.2565	9.87e-08	6.76e-10	7.06e-10	7.18e-09	54.9
COVIC-230	5b	na	nt	nt	14200	5541	2940	78.4893	11203	25000	92.004	25000	81.6521	77.0564	94.8542	92.0186	5.29e-10	2.35e-10	2.42e-10	1.84e-09	18.8
COVIC-149	5c	G	0	1.5	191	12	95.6	3.85146	5	315	24.5343	56.5	9.67817	64.2367	91.6112	2.01386	2.23e-08	6.81e-11	9.05e-12	6.56e-10	100
COVIC-181	5c	H1	100	1.5	49.8	1	12.3	0.574011	4	1.95	3.31646	3.08	2.06472	96.3288	100	100	2.09e-09	3.23e-11	2.72e-11	no binding	72.4
COVIC-396	5c	na	nt	nt	16300	3519	nt	93.062	1378.89	nt	93.699	nt	94.8074	93.937	90.4455	88.4705	nt	nt	nt	nt	nt
COVIC-336	5d	G	70	1.5	21.6	0.32	2.94	0.954465	1	2.14	0.511147	1.07	0.431415	100	92.8464	0.624866	2.14e-09	1.15e-11	1.04e-11	9.27e-10	100
COVIC-355	5d	G	100	1.5	38.5	nt	4.97	2.76732	nt	3.25	1.36507	1.87	1.98325	83.582	69.2104	10.4846	1.25e-08	2.15e-11	1.72e-11	2.62e-10	100
COVIC-250	6a	A	0	1.5	1690	131	1090	85.2302	1664	1490	100	25000	100	93.5488	100	88.3576	1.77e-08	2.95e-09	1.37e-09	8.96e-08	7
COVIC-303	6a	A	nt	nt	25000	8853	1750	98.7466	nt	25000	88.2187	3860	59.6733	96.6834	90.3299	84.1994	1.68e-10	3.25e-11	1.18e-10	2.12e-08	100
COVIC-309	6a	B	nt	nt	73.6	0.32	6.4	1.1161	1928	1700	65.8177	30.5	1.67286	100	96.7365	85.9519	1.04e-07	3e-09	3.68e-10	1.84e-08	99.3
COVIC-22	6a	na	0	1.5	25000	25000	25000	90.2021	25000	25000	100	25000	70.659	96.9468	100	78.8783	4.14e-10	1.13e-10	5.84e-11	5.7e-09	51.1
COVIC-8	6b	A	nt	nt	10200	2191	12800	91.0157	nt	25000	98.1603	25000	56.3454	85.6894	95.9466	83.0479	2.36e-08	4.51e-10	1.34e-10	no binding	98
COVIC-28	6b	A	0	1.5	3190	190	512	57.3312	897	755	64.8004	308	37.4582	75.1835	86.3024	83.677	1.23e-08	5.22e-10	1.26e-10	2.32e-08	100
COVIC-38	6b	A	0	1.5	345	16	297	31.4724	123	863	23.6903	376	6.97799	92.3429	90.1566	87.4582	7.05e-09	4.54e-10	1.4e-10	no binding	99.3
COVIC-162	6b	A	nt	nt	25000	nt	25000	79.4218	16198	25000	89.3553	25000	67.5825	74.5664	95.2598	80.0974	1.91e-07	1.68e-09	2.19e-10	no binding	96.8
COVIC-214	6b	A	10	1.5	856	158	338	7.88343	435	153	9.08352	849	7.58357	99.9062	100	100	7.1e-11	4.4e-11	3.93e-11	no binding	95.5
COVIC-273	6b	A	0	1.5	126	4	21.8	0.107058	24	62.8	11.9268	21.8	0	98.5889	100	100	6.82e-10	8.88e-11	6.93e-11	no binding	100
COVIC-274	6b	A	60	1.5	94.8	4	21.7	0.873271	29	61.3	0.990849	18.8	0.535859	100	95.5667	89.6927	7.78e-10	4.45e-11	6.57e-11	no binding	100
COVIC-283	6b	A	30	1.5	182	80	103	9.98918	710	331	37.759	74.8	10.2832	100	100.202	99.4472	6.51e-10	1.31e-10	7.79e-11	no binding	93.4
COVIC-284	6b	A	50	1.5	265	37	134	17.209	459	370	46.6551	95.7	15.0562	100	100	98.856	5.48e-10	2.34e-10	8.18e-11	no binding	95
COVIC-372	6b	A	0	1.5	2840	42	nt	16.7415	119.944	nt	40.391	nt	26.6329	99.6107	49.3091	79.2575	9.16e-11	8.24e-11	8.46e-11	3.91e-10	86.8
COVIC-373	6b	A	0	1.5	2540	43	nt	16.4145	101.05	nt	35.1678	nt	19.9763	72.414	59.1112	86.0824	5.89e-11	7.94e-11	6.92e-11	5.62e-10	89
COVIC-7	6b	H1	10	1.5	25000	18	53.8	2.98414	nt	25000	100	25000	0.252604	89.5895	95.4587	90.7641	1.72e-08	3.66e-11	4.92e-09	no binding	100
COVIC-84	7a	A	0	1.5	1270	49	1570	53.1345	573	374	46.0192	569	10.4368	100	91.8726	86.6507	9.29e-08	2.78e-10	6.99e-11	1.62e-08	96.2
COVIC-318	7a	A	nt	nt	718	42	97.7	9.95226	120	57.4	1.28604	350	1.70421	27.0288	13.1363	73.4359	5.87e-08	5.47e-10	2.11e-10	6.92e-08	92.8
COVIC-83	7a	B	20	0.5	2500	99	1030	44.3569	503	335	36.1193	380	7.51593	100	89.9849	76.5292	8.94e-08	2.14e-10	6.75e-11	4.35e-08	98
COVIC-319	7a	B	nt	nt	327	4	6.75	1.82803	32	3.42	0.057456	35	0.299671	0.746339	0.784915	91.2067	3.09e-08	7.16e-10	5.39e-11	1.93e-08	99.4
COVIC-241	7a	C1	70	1.5	70.6	1	32.1	0.6461	35	30.7	1.70933	30.8	0	92.3895	100	100	7.51e-10	4.72e-11	3.11e-11	1.76e-09	100
COVIC-314	7a	C1	0	1.5	47.7	0.32	2.16	0.654981	5	1.85	0.119597	1.54	0.657519	1.4049	0.271699	96.2382	2.28e-08	2.03e-10	5.7e-11	4.06e-09	100
COVIC-315	7a	C1	nt	nt	32.7	0.32	0.429	1.88438	3	1.05	0	0.677	0	0.161049	0.659676	78.2574	4.45e-08	nt	4.89e-11	1.39e-08	99.1
COVIC-316	7a	C1	nt	nt	15.6	0.32	nt	0.549711	4	0.802	0.113644	0.334	0	2.05163	1.30623	73.1623	3.41e-08	nt	8.85e-11	no binding	99.2
COVIC-317	7a	C1	nt	nt	27.8	0.32	0.518	0.565856	4	0.949	0	0.672	0.586196	0	0.932562	74.5624	4.13e-08	4.31e-10	7.21e-11	1.77e-08	94.1
COVIC-320	7a	C1	0	1.5	54.6	1	2.03	1.35097	29	2.64	0.224209	12.2	0.161281	2.65116	1.06172	77.4964	3.07e-08	5.23e-10	1.13e-10	4.47e-09	100
COVIC-321	7a	C1	nt	nt	55.2	3	3.34	1.00936	34	2.59	0.0595988	10.1	0.450753	1.3793	0.924422	1.35027	3e-08	6.5e-10	9.51e-11	3.93e-09	100
COVIC-322	7a	C1	nt	nt	71.1	13	5.18	2.66001	69	4.89	0.172754	6.92	0	3.30208	1.18159	48.8626	3.02e-08	6.64e-10	4.5e-11	5.09e-09	100
COVIC-54	7a	C2	nt	nt	244	6	37	1.26133	6	26.4	2.98372	12.9	0.129994	39.0276	33.9495	96.2237	2.44e-07	2.44e-09	8.76e-11	1.58e-08	99.5
COVIC-55	7a	C2	10	1.5	249	13	13.1	0	125	5.98	0.313404	5.47	0.125994	2.43318	2.40826	76.6098	1.15e-07	5.8e-11	3.12e-11	1.81e-08	100
COVIC-56	7a	C2	0	1.5	102	2	6.36	0.37022	20	1.52	0.121952	1.74	0.38371	1.46292	1.1224	72.2382	9.42e-08	3.82e-11	3e-11	1.83e-08	100
COVIC-57	7a	C2	nt	nt	51.5	1	10.2	0.0954704	13	1.06	0.188915	3.08	0.239444	3.13181	1.11091	71.229	2.04e-07	2.28e-09	1.53e-10	no binding	92.7
COVIC-58	7a	C2	nt	nt	87.4	5	4.6	0	27	0.805	0.507618	0.45	0.386579	3.16965	2.43772	68.5592	1.39e-07	9.59e-10	5.68e-11	no binding	100
COVIC-59	7a	C2	nt	nt	89	1	3.7	0.445816	4	1.24	1.90919	2.75	0.254783	1.07563	0.982261	71.7414	2.01e-07	1.2e-09	7.63e-11	1.16e-08	99.4
COVIC-61	7a	C2	nt	nt	90.5	2	4.96	0.55787	3	0.886	0	2.28	0.360104	2.3715	1.45575	96.2192	1.95e-07	1.3e-09	5.25e-11	no binding	99.5
COVIC-62	7a	C2	0	1.5	184	4	8.46	0.0895097	15	4.14	0	7.96	1.29042	0.475721	0.25242	86.7178	6.38e-08	4.77e-11	3.55e-11	1.47e-08	100
COVIC-63	7a	C2	nt	nt	16.4	0.32	2.75	0.0974083	0.48	25000	0	4.05	0.500623	1.89917	0.607838	90.0676	1.85e-07	1.07e-09	6.04e-11	4.26e-09	99.8
COVIC-119	7a	C2	nt	nt	17.1	0.32	2.69	0.187937	4	0.907	0.0577408	2.03	0.514768	0.773287	0.414426	87.4061	1.79e-07	4.52e-10	5.71e-11	no binding	100
COVIC-121	7a	C2	nt	nt	17.9	0.32	2.2	0.368377	2	0.637	0	0.431	0.124935	0.935955	0.557013	94.6653	1.95e-07	4.29e-10	3.75e-11	no binding	99.5
COVIC-122	7a	C2	nt	nt	39.8	2	2.1	0.464385	3	1.31	0.119297	1.09	0.262799	0.565787	0.523052	84.5473	2.03e-07	6.01e-10	4.09e-11	no binding	97.9
COVIC-123	7a	C2	0	1.5	18.2	0.32	1.08	0.0937535	0.96	0.51	0.0596804	0.179	0.372487	0.555359	0.931818	77.7276	2.06e-07	4.06e-10	3.68e-11	no binding	97.6
COVIC-124	7a	C2	0	1.5	18.2	0.32	0.893	0.480304	0.16	0.678	0	0.631	1.98057	0.574756	0.675721	82.1687	1.67e-07	5.39e-10	3.76e-11	no binding	98.3
COVIC-125	7a	C2	nt	nt	41.2	1	2.02	0.483136	5	1.93	0.343961	1.76	0.265823	1.36875	0.269621	75.4327	1.84e-07	4.99e-10	6.42e-11	no binding	98.8
COVIC-126	7a	C2	nt	nt	19.7	0.35	2.02	0.481999	0.84	1.92	0.23186	0.245	0.130805	0.114337	0.41242	88.2781	1.39e-07	3.95e-10	6.06e-11	no binding	98.5
COVIC-127	7a	C2	0	1.5	40.4	1	2.77	0.184552	3	25000	0.113924	1.92	0.243805	0.868728	0.669729	78.6299	1.06e-07	9.03e-10	5.01e-11	no binding	98.6
COVIC-129	7a	C2	0	1.5	33.6	0.32	1.98	0.563488	17	1.59	0.112408	0.936	0.125887	0.538445	1.36364	65.7201	1.35e-07	6.49e-10	5.38e-11	no binding	99.6
COVIC-64	7a	C3	nt	nt	62	3	11.6	0.0933804	4	25.5	0.137791	2.53	0.741733	8.99492	6.34204	95.2881	1.69e-07	1.3e-09	1.34e-10	1.85e-08	96.6
COVIC-65	7a	C3	nt	nt	250	16	10.8	0	36	1.01	0.0643711	3.02	0	5.50666	5.63207	95.6725	5.1e-08	4.01e-11	2.84e-11	1.92e-08	100
COVIC-66	7a	C3	nt	nt	112	1	4.17	0.445241	4	4.47	0	8.61	0	4.47044	8.06024	73.3292	1.4e-07	1.14e-09	1.29e-10	1.88e-08	100
COVIC-128	7a	C3	0	1.5	74	63	5.58	0.563488		2.66	0.17093	2.84	0.240632	5.79355	9.44245	71.8737	1.19e-07	1.37e-09	7.74e-11	no binding	98.6
COVIC-145	7a	C3	10	1.5	113	10	12.6	0.361373	100	30.7	2.04384	21.9	0	55.7164	62.4133	93.771	3.94e-08	1.5e-10	4.99e-11	9.64e-09	99.9
COVIC-242	7a	C3	80	1.5	63.5	1	32.9	6.53056	172	171	11.5535	169	0.992832	90.8036	98.0182	98.8258	6.59e-10	6.52e-11	2.75e-11	5.12e-09	100
COVIC-243	7a	C3	100	1.5	66.2	8	13.8	18.2826	79	45.6	32.3099	49.3	4.66124	87.1468	98.1145	100	2.63e-09	9.08e-11	3.75e-11	1.73e-09	100
COVIC-244	7a	C3	90	1.5	69.5	17	19.1	3.37028	566	363	3.82593	187	0.293222	80.2267	90.5797	99.4628	1.38e-09	8.81e-11	8.39e-11	8.57e-09	92.9
COVIC-286	7a	C3	0	1.5	4360	144	nt	75.1877	nt	25000	100	1470	57.2662	100	88.6689	96.2012	1.1e-08	4.84e-10	9.19e-11	no binding	100
COVIC-330	7a	C3	nt	nt	25000	25000	nt	96.3742	nt	25000	89.3145	25000	93.9163	96.3655	84.8558	69.6146	6.1e-07	1.88e-09	1.49e-09	no binding	82.9
COVIC-53	7a	na	0	1.5	5910	95	189	100	800	34.7	100	86.5	58.5142	54.4227	55.0011	55.8207	no binding	nt	6e-10	2.37e-08	70
COVIC-60	7a	na	nt	nt	13.4	0.45	nt	0.175607	2		0		0.277238	1.36188	1.69121	88.3494	no binding	nt	no binding	no binding	nt
COVIC-212	7a	na	20	1.5	74.4	30	71	0.50245	49	29.2	0.0579403	61.3	0	89.5791	97.165	98.8556	6.3e-10	1.72e-11	2.04e-11	7.12e-08	96.6
COVIC-263	7b	C1	nt	nt	7470	232	1180	71.7939	nt	803	60.1164	244	32.6131	100	91.2435	93.0596	8.61e-11	2.16e-10	1.14e-10	2.72e-08	40.6
COVIC-139	7b	C3	0	1.5	25000	25000	25000	80.3525	nt	25000	89.7099	25000	66.9876	66.1556	99.9602	70.9099	4.46e-08	2.12e-09	2.17e-10	6.04e-08	63.9
COVIC-366	7b	C3	0	1.5	1240	nt	200	35.3737	nt	232	39.8752	210	15.2257	100	85.3533	76.0188	7.03e-11	9.51e-11	5.33e-11	1.28e-08	81.7
COVIC-24	7b	na	0	1.5	25000	14175	25000	100	nt	25000	100	25000	85.7941	98.3461	100	90.8987	1.46e-08	2.3e-09	7.49e-10	2.55e-08	48.7
COVIC-25	7b	na	nt	nt	25000	25000	25000	89.4544	nt	25000	100	25000	97.6959	99.7155	94.8511	95.1296	8.49e-08	1.9e-09	6.96e-09	8.2e-08	31.2
COVIC-26	7b	na	0	1.5	25000	25000	nt	81.8845	nt	25000	99.4946	25000	85.3994	88.5968	94.9375	100	3.88e-08	1.18e-09	5.36e-09	no binding	31.8
COVIC-82	7b	na	0	1.5	25000	20205	25000	86.8068	25000	25000	100	1950	82.5213	95.8074	80.932	77.051	3.61e-08	1.9e-09	1.02e-09	no binding	33.1
CR3022	7b	D	nt	nt	nt	nt	nt	nt	nt	nt	nt	nt	nt	nt	nt	nt	nt	nt	nt	nt	nt
COVIC-113	7c	C3	nt	nt	25000	1846	9750	85.1646	nt	2140	88.2332	3580	83.1227	85.339	91.9785	86.9379	1.37e-09	2.5e-10	1.48e-10	2.79e-09	27.2
COVIC-114	7c	C3	nt	nt	25000	120	2660	78.352	nt	1290	81.3425	25000	64.0497	84.4274	89.7337	81.0997	6.2e-10	2.21e-10	1.25e-10	2.08e-09	31.1
COVIC-115	7c	C3	nt	nt	13200	965	3410	84.8519	nt	25000	89.1669	25000	76.0769	89.4912	90.2405	81.2789	8.54e-10	2.43e-10	2.19e-10	2.99e-09	34.5
COVIC-131	7c	C3	nt	nt	25000	1550	13600	75.1464	nt	25000	90.1259	6560	56.4681	96.6393	92.748	83.9622	2.05e-09	3.78e-10	3.97e-10	8.82e-09	14.6
COVIC-287	7c	C3	20	1.5	3720	121	712	77.6469	nt	2150	90.7956	1250	79.0576	100	100	100	5.51e-10	6.51e-10	1.31e-10	no binding	28.8
COVIC-21	7c	na	0	1.5	19900	8582	12500	99.3061	nt	162	100	25000	80.5241	90.8461	96.0449	76.965	2.08e-10	1.4e-09	5.25e-10	9.26e-09	11.6
COVIC-35	7c	na	nt	nt	25000	25000	25000	89.5385	nt	25000	100	25000	80.1561	93.5565	81.8336	73.6549	2.81e-09	1.05e-09	4.34e-10	2.3e-08	7
COVIC-206	NTD	E2	90	1.5	2.18	1	nt	55.3254	25000	25000	97.9585	25000	81.3614	100	92.7532	100	no binding	8.16e-11	no binding	no binding	nt
COVIC-245	NTD	E2	0	1.5	2270	1	31.8	18.7833	25000	3610	64.2937	25000	48.1462	95.3432	95.3132	60.6521	no binding	2.28e-10	1.92e-10	no binding	nt
COVIC-246	NTD	E2	40	1.5	128	19	31.1	5.13913	33	251	33.967	25000	92.6857	99.8161	98.0311	99.8839	no binding	5.22e-10	7.49e-11	no binding	nt
COVIC-133	NTD	E3	nt	nt	25000	25000	nt	47.4812	nt	25000	95.5947	25000	51.6805	95.9344	96.2973	90.1707	no binding	1.23e-09	1.12e-09	1.07e-08	5
COVIC-138	NTD	E3	nt	nt	25000	25000	25000	75.4113	nt	25000	93.4788	25000	44.4308	73.0908	91.0301	65.0798	no binding	nt	8.44e-10	3.74e-08	nt
COVIC-207	NTD	E3	nt	nt	19.3	14	76.2	24.6942	25000	25000	95.6842	25000	100	92.9243	100	100	no binding	5.66e-10	1.45e-07	no binding	11.8
COVIC-247	NTD	E3	nt	nt	131	12	78.3	31.9157	25000	25000	100	25000	78.7357	99.9871	94.9111	84.4979	no binding	7.68e-09	no binding	no binding	6
COVIC-248	NTD	na	nt	nt	1240	63	nt	38.6044	25000	nt	97.5423		91.7606	95.7151	100	88.1379	no binding	4.51e-09	no binding	no binding	24.7
COVIC-347	S1	C2	nt	nt	25000	nt	nt	100	nt	25000	97.3634	25000	96.3665	100	88.148	75.2516	no binding	6.76e-10	3.28e-10	4.25e-09	10.2
COVIC-223	S1	E2	10	1.5	180	15	39.4	22.8664	25000	25000	94.3934	25000	33.8348	98.7888	100	21.1131	no binding	4.71e-11	3.28e-09	no binding	9
COVIC-345	S1	E2	nt	nt	82.6	0.32	nt	40.6427	25000	25000	97.2279	25000	76.0316	62.432	95.8505	73.5115	no binding	1.81e-11	2.1e-08	no binding	5
COVIC-221	S1	E3	60	1.5	194	91	150	97.0418	25000	25000	100	25000	94.3181	98.9039	100	100	no binding	9.17e-10	no binding	1.27e-08	1
COVIC-222	S1	E3	nt	nt	25000	91	nt	94.3726	25000	25000	100.128	25000	100	96.7427	100	98.9243	no binding	5.09e-11	no binding	no binding	1
COVIC-225	S1	E3	nt	nt	25000	25000	nt	83.5821	nt	25000	99.8328	25000	100	100	100	100	no binding	4.69e-10	3.42e-10	5.86e-10	4
COVIC-226	S1	E3	nt	nt	25000	15652	nt	77.7761	nt	25000	100	25000	100	100	100	100	no binding	1.07e-10	no binding	no binding	2
COVIC-346	S1	E3	nt	nt	25000	nt	63.3	56.2405	nt	278	71.7229	25000	77.7618	98.2635	100	77.9894	no binding	1.44e-11	2.38e-11	no binding	8
COVIC-20	S1	na	10	1.5	2590	236	72.3	12.4418	nt	639	100	25000	84.4021	90.3095	82.9182	79.2994	no binding	8.13e-10	1.36e-09	2.32e-09	9
COVIC-220	S1	na	nt	nt	25000	25000	25000	93.0824	nt	25000	97.0668	71.2	94.2562	90.0488	93.7217	93.5275	no binding	1.84e-10	1.47e-10	8.03e-10	0
COVIC-224	S1	na	nt	nt	25000	25000	25000	92.4176	nt	25000	95.1486	1.01	90.6618	100	100	96.9573	no binding	2.16e-10	2.31e-10	1.41e-09	4
COVIC-348	S1	na	nt	nt	nt	nt	nt	100	nt	25000	100	25000	100	100	100	94.6666	no binding	nt	no binding	no binding	nt
COVIC-132	S2	E3	0	1.5	25000	25000	nt	89.1291	nt	25000	88.5208	25000	69.7064	100	98.4083	91.422	no binding	5.63e-10	2.18e-10	1.02e-09	2
COVIC-137	S2	E3	0	1.5	25000	25000	nt	61.4531	nt	25000	90.7894	25000	46.4564	72.3833	82.2979	77.3843	no binding	1.59e-09	1.15e-09	1.06e-09	nt
COVIC-154	S2	E3	0	1.5	18000	190	328	31.5622	nt	220	48.7434	135	27.6389	33.2705	26.0505	39.8039	no binding	2.9e-10	8.16e-11	3.85e-10	2
COVIC-171	S2	E3	20	0.5	25000	10399	25000	83.6333	nt	25000	90.6505	25000	90.0711	100.209	95.1542	83.832	no binding	9.29e-11	5.25e-11	6.59e-10	4
COVIC-229	S2	E3	nt	nt	25000	25000	nt	99.691	nt	25000	100	25000	100	97.0211	100	100	5.73e-10	2.18e-10	1.57e-10	1.58e-09	0
COVIC-384	S2	E3	10	1.5	2840	2416	nt	91.5559	1813.41	nt	99.3561	nt	100	100	88.7424	100	no binding	2.79e-10	2.84e-10	1.92e-10	nt
COVIC-46	S2	na	nt	nt	25000	25000	nt	93.8083	nt	25000	100	2230	73.516	87.6183	81.6181	69.5551	no binding	2.98e-09	no binding	3.14e-08	6
COVIC-47	S2	na	nt	nt	25000	25000	4610	90.2002	nt	25000	100	25000	77.1002	90.848	74.0916	80.7033	no binding	3.18e-09	no binding	3.55e-08	24.4
COVIC-51	S2	na	nt	nt	25000	25000	nt	89.3274	nt	25000	99.2449	25000	54.1557	82.3692	78.5991	73.8373	no binding	no binding	no binding	no binding	13.5
COVIC-339	S2	na	30	1.5	25000	25000	nt	95.3692	nt	25000	91.5803	25000	85.3587	100	95.9992	78.4635	no binding	no binding	no binding	no binding	11.5
COVIC-340	S2	na	20	5	25000	23910	555	100.275	nt	73.7	87.6539	25000	77.3144	95.4426	82.1198	76.2479	no binding	no binding	no binding	1.56e-08	1
COVIC-341	S2	na	70	5	25000	18581	nt	100	nt	25000	89.4984	25000	87.2631	100	84.8552	60.401	no binding	no binding	no binding	no binding	3
COVIC-342	S2	na	0	5	25000	25000	nt	88.8813	nt	25000	88.2639	25000	86.6218	95.564	78.9544	67.8226	no binding	no binding	no binding	no binding	23.5
COVIC-343	S2	na	60	5	25000	25000	nt	100	nt	25000	92.414	25000	85.9348	100	93.2426	74.3875	no binding	no binding	no binding	no binding	nt
COVIC-344	S2	na	0	5	25000	25000	nt	99.5598	nt	25000	84.8097	25000	86.5864	98.5306	78.1162	68.9063	no binding	no binding	no binding	no binding	1
COVIC-173	Trimer	E2	40	1.5	113	2	nt	32.6631	25000	25000	95.2883	25000	78.6901	91.9276	94.2295	80.0256	no binding	7.61e-10	no binding	no binding	nt
COVIC-349	Trimer	E2	nt	nt	142	1	29	42.2373	25000	25000	100	25000	100	100	100	91.3813	no binding	1.04e-09	no binding	no binding	29.1
COVIC-161	Trimer	E3	100	5	224	18	73.8	5.86301	25000	25000	92.9087	1000	77.7969	66.9734	93.4527	77.8826	no binding	1.79e-09	no binding	no binding	nt
COVIC-165	Trimer	E3	0	5	25000	7520	11100	85.1319		25000	93.7638	25000	72.3385	76.0292	94.9936	71.3702	no binding	4.79e-09	7.61e-08	1.09e-08	nt
COVIC-227	Trimer	E3	nt	nt	25000	25000	nt	91.2252	nt	25000	99.4232	25000	100	100	100	97.071	no binding	2.68e-10	2.78e-10	4.05e-08	4.8
COVIC-228	Trimer	E3	nt	nt	25000	25000	nt	100	nt	1110	100	25000	100	100	100	100	no binding	2.92e-10	2.37e-10	5.02e-10	1
COVIC-350	Trimer	E3	nt	nt	342	20	250	39.9013	18089	928	95.9742	25000	92.231	100	91.0709	89.9651	no binding	9.89e-10	no binding	3.29e-08	29.4
COVIC-364	Trimer	E3	90	1.5	280	nt	27.5	8.21496	nt	60.5	9.68546	25000	100	7.35409	6.56282	64.8128	no binding	7.51e-10	3.27e-10	2.38e-10	nt
COVIC-86	na	A	nt	nt	16800	25000	6150	64.8688	4356	25000	93.5138	25000	61.9191	89.5035	100	95.6164	1.03e-07	4.41e-10	3.15e-10	1.03e-07	96.8
COVIC-235	na	A	0	0.5	15	6	5.68	0.205457	9	8.74	0.121338	4.37	0.484998	100	90.3132	86.314	2.56e-10	1.13e-11	1.36e-11	2.76e-08	97.4
COVIC-29	na	E2	nt	nt	25000	25000	nt	84.3373	nt	1020	100	25000	77.085	80.9557	84.4266	77.2532	no binding	3.5e-10	no binding	no binding	nt
COVIC-187	na	E2	nt	nt	69.2	2	nt	38.8027	25000	25000	96.1286	25000	60.1194	97.9973	100.18	95.1831	no binding	6.74e-11	2.51e-08	no binding	19.8
COVIC-254	na	E2	80	1.5	17.1	0.32	21.4	30.3738	71	25000	97.4377	25000	66.3312	100	100	33.8143	no binding	1.3e-11	3.79e-10	no binding	6
COVIC-255	na	E2	20	1.5	15.4	0.32	nt	46.8107	827	25000	100	25000	66.0415	84.6035	100	48.1765	no binding	2.01e-11	no binding	no binding	9
COVIC-256	na	E2	50	1.5	6.38	1	nt	91.8295	25000	25000	96.6706	25000	93.994	100	90.4859	93.209	no binding	3.33e-11	no binding	no binding	7
COVIC-257	na	E2	60	1.5	5.79	1	30.3	32.2884	4193	25000	94.8159	25000	48.5347	89.3657	96.1581	33.2938	no binding	1.62e-11	1.48e-10	no binding	0
COVIC-258	na	E2	70	1.5	13.3	0.32	118	50.9194	25000	25000	100	25000	74.0597	96.8695	100	31.227	no binding	1.37e-11	4.7e-10	no binding	6
COVIC-264	na	E2	nt	nt	5.3	0.32	nt	68.1315	25000	25000	100	25000	69.9994	100	99.0161	37.2808	no binding	4.42e-11	6.67e-10	no binding	6
COVIC-358	na	E2	10	1.5	25000	nt	1740	78.8346	nt	25000	71.5522	2170	98.8027	100	80.5768	78.1799	no binding	1.94e-10	no binding	4.7e-08	nt
COVIC-365	na	E2	60	1.5	26.9	nt	11.1	29.5399	nt	25000	82.0125	25000	41.9856	100	93.0449	22.3731	no binding	1.14e-11	1.56e-10	no binding	nt
COVIC-146	na	E3	nt	nt	25000	25000	nt	87.6544	nt	25000	86.8276	25000	95.9335	87.7063	91.9207	91.7421	no binding	5.76e-10	4.9e-10	1.73e-09	5
COVIC-188	na	E3	nt	nt	340	15	404	39.0618	12500	25000	97.9618	25000	94.5475	95.395	100	100.213	no binding	8.44e-09	2.01e-09	no binding	19.4
COVIC-189	na	E3	nt	nt	25000	22	108	35.0719	25000	1230	98.1524	2100	95.8687	85.8829	99.2728	81.5956	no binding	1.01e-09	no binding	no binding	3
COVIC-190	na	E3	nt	nt	25000		158	33.7659	nt	578	100	25000	100	94.4565	87.5449	86.7802	no binding	1.55e-09	no binding	no binding	4
COVIC-191	na	E3	nt	nt	24.8	18	96.7	21.2977	25000	25000	97.4011	25000	100	98.5142	92.2588	83.9885	no binding	7.91e-10	no binding	no binding	1
COVIC-210	na	E3	nt	nt	38.2	209	156	0.714076	nt	25000	0.634938	25000	1.78983	17.2329	18.2135	55.6561	no binding	1.37e-09	no binding	no binding	5
COVIC-253	na	E3	nt	nt	172		22.6	7.37335	nt	25000	100	25000	100	100	100	100	no binding	8.58e-10	no binding	no binding	9
COVIC-329	na	E3	nt	nt	25000	25000	nt	91.561	nt	25000	94.6576	25000	57.6641	89.9886	88.0291	74.7371	no binding	3.45e-09	4.45e-09	4.11e-09	10
COVIC-363	na	E3	10	1.5	25000	nt	nt	100	nt	25000	72.5639	25000	100	100	90.1077	86.2575	no binding	5.62e-10	9.03e-10	3.91e-09	nt
COVIC-387	na	E3	0	1.5	25000	25000	nt	92.3269	25000	nt	90.4329	nt	100	95.3422	91.1403	87.03	no binding	1.33e-09	2.32e-09	5.58e-09	3
COVIC-388	na	E3	0	1.5	25000	25000	nt	98.4057	422.665	nt	92.0947	nt	100	88.2667	87.7157	87.101	no binding	3.96e-09	3.75e-09	1.04e-08	11.1
COVIC-389	na	E3	10	1.5	25000	2676	nt	93.9729	2922.41	nt	85.8883	nt	100	74.2104	87.845	82.5207	nt	nt	nt	nt	nt
COVIC-390	na	E3	nt	nt	25000	25000	nt	100	25000	nt	93.4967	nt	100	100	88.2759	87.1692	no binding	8.67e-10	1.3e-09	no binding	3
COVIC-184	na	G	70	1.5	37.4	4	43.9	6.62335	1	9.44	7.97576	13.5	8.36835	77.779	85.7715	9.09178	3.44e-08	2.02e-11	1.29e-11	1.23e-09	100
COVIC-236	na	H1	50	1.5	16.8	0.32	9.59	0.104411	0.32	8.73	0.0590019	10	0.338463	62.1307	75.3996	65.4878	4.43e-11	9.31e-12	7.9e-12	1.46e-09	99.2
COVIC-237	na	H2	0	1.5	180	7	37.2	100	2985	480	98.9622	32.6	82.9419	86.7952	99.8906	100	1.05e-10	4.34e-11	1.38e-10	5.45e-08	97.2
COVIC-33	na	na	10	1.5	4570	18	25000	46.3535	637	25000	100	5650	80.6318	85.7152	80.5746	69.7286	no binding	1.63e-08	no binding	8.18e-08	8
COVIC-34	na	na	0	1.5	10200	201	162	14.2188	nt	1.13	98.9695	25000	74.787	86.0833	71.8427	74.4841	no binding	1.74e-09	3.92e-09	5.29e-08	6
COVIC-36	na	na	60	1.5	30.7	4	86.2	30.3238	25000	25000	100	25000	84.7962	100	83.7717	86.8349	no binding	4.96e-09	no binding	no binding	nt
COVIC-37	na	na	nt	nt	25000	25000	25000	86.6223	nt	25000	100	25000	90.4079	98.4659	92.0411	100	no binding	3.96e-08	no binding	no binding	4
COVIC-41	na	na	100	1.5	25000	5997	6450	82.1964	nt	25000	100	25000	69.5415	88.8767	82.0611	87.7432	no binding	2.49e-10	1.06e-10	7.77e-10	nt
COVIC-135	na	na	0	0.5	25000	25000	nt	32.9344	nt	25000	85.0851	25000	21.5963	53.637	80.9242	79.3922	nt	nt	nt	nt	6
COVIC-209	na	na	nt	nt	25000	25000	nt	100.336	nt		100		91.5969	88.1182	91.6948	100	1.41e-07	no binding	no binding	no binding	32.7
COVIC-233	na	na	nt	nt	25000	25000	nt	88.794	nt	25000	98.8329	25000	95.4841	93.2865	96.2908	100	no binding	5.29e-10	2.13e-09	no binding	0
